# Supplementary material for: Mendelian Randomization Reveals Genetic Associations Between Immune Traits and Urethral Stricture
Source: Mediators Inflamm. 2026 Feb 27;2026:3748167. doi: 10.1155/mi/3748167 (PMC12949340; doi:10.1155/mi/3748167)
Supplement: Supplementary file 3 — Supporting Information 3 S3 Appendix: The data source of urethral stricture was retrieved from FinnGen Consortium. [file MI-2026-3748167-s002.xlsx]

## Sheet: Sheet1
phenocode	phenotype	category	path_bucket	path_https
N14_URETHRALSTRICT	Urethral stricture	XIV Diseases of the genitourinary system (N14_)	gs://finngen-public-data-r10/summary_stats/finngen_R10_N14_URETHRALSTRICT.gz	https://storage.googleapis.com/finngen-public-data-r10/summary_stats/finngen_R10_N14_URETHRALSTRICT.gz
