# Supplementary material for: Mendelian Randomization Reveals Genetic Associations Between Immune Traits and Urethral Stricture
Source: Mediators Inflamm. 2026 Feb 27;2026:3748167. doi: 10.1155/mi/3748167 (PMC12949340; doi:10.1155/mi/3748167)
Supplement: Supplementary file 4 — Supporting Information 4 S4 Appendix: The R code used in this study. [file MI-2026-3748167-s003.txt]

library(TwoSampleMR)
library(ggplot2)

setwd("D:\\Mendelian")

iddf=read.table("imc731id.txt",header = T,sep = "\t")

imc=as.vector(iddf$id)
imc1=imc[1:3] #73,95，104
result=data.frame()
for (i in imc ) {
  expo_rt<-extract_instruments(outcome=i,p1 = 1e-5,
                               clump = T,
                               p2 = 1e-5,
                               r2 = 0.001,
                               kb = 10000) 
  expo_rt$maf = ifelse(expo_rt$eaf.exposure<0.5, expo_rt$eaf.exposure,1- expo_rt$eaf.exposure)
  expo_rt$r2 = 2*(1-expo_rt$maf)*(expo_rt$maf)*(expo_rt$beta)^2
  expo_rt$F = (expo_rt$r2/(1-expo_rt$r2))*(expo_rt$samplesize.exposure-2)
  expo_rt = expo_rt[expo_rt$F>=10, ]
  #expo_rt = expo_rt[expo_rt$maf>=0.01, ]
  outc_rt <- extract_outcome_data(
    snps = expo_rt$SNP, access_token = NULL,
    outcomes = 'ebi-a-GCST006956', proxies = F
  ) 
  harm_rt <- harmonise_data(
    exposure_dat =  expo_rt, 
    outcome_dat = outc_rt,action=2)
  
  mr_result<- mr(harm_rt, method_list = c("mr_egger_regression","mr_weighted_median","mr_ivw","mr_wald_ratio"))
  result_or=generate_odds_ratios(mr_result) 
    result=rbind(result,result_or)
}
write.csv(result,"result.csv",quote = F,row.names = F)

imc <- read.table("result.txt",header = T,sep = "\t")
imc=as.vector(imc$id)
imc1=imc[118:118]
result=data.frame()
pleiotropy=data.frame()
heterogeneity=data.frame()
for (i in imc1 ) {
  expo_rt<-extract_instruments(outcome=i,p1 = 1e-5,
                               clump = T,
                               p2 = 1e-5,
                               r2 = 0.001,
                               kb = 10000) 
  expo_rt$maf = ifelse(expo_rt$eaf.exposure<0.5, expo_rt$eaf.exposure,1- expo_rt$eaf.exposure)
  expo_rt$r2 = 2*(1-expo_rt$maf)*(expo_rt$maf)*(expo_rt$beta)^2
  expo_rt$F = (expo_rt$r2/(1-expo_rt$r2))*(expo_rt$samplesize.exposure-2)
  expo_rt = expo_rt[expo_rt$F>=10, ]
  #expo_rt = expo_rt[expo_rt$maf>=0.01, ]
  #d<-merge(expo_rt,outcome,by.x = "SNP",by.y = "rsids")
  #colnames(d)
  #d=d[,c(1,19:24)]
  #write.csv(d, file=paste0(i,".csv"))
  outc_rt <- read_outcome_data(snps = expo_rt$SNP,filename = paste0(i,".csv"),sep = ",",snp_col = "SNP",beta_col = "beta",se_col = "se",effect_allele_col = "effect_allele",other_allele_col = "other_allele",pval_col = "p")
  harm_rt <- harmonise_data(
    exposure_dat =  expo_rt, 
    outcome_dat = outc_rt,action=2)
  
  mr_result<- mr(harm_rt, method_list = c("mr_egger_regression","mr_weighted_median","mr_ivw"))
  result_or=generate_odds_ratios(mr_result) 
  result=rbind(result,result_or)}
  
  my_pleiotropy=mr_pleiotropy_test(harm_rt)
  pleiotropy=rbind(pleiotropy,my_pleiotropy)
  my_heterogeneity=mr_heterogeneity(harm_rt)
  heterogeneity=rbind(heterogeneity,my_heterogeneity)
  
  pdf(paste0(i,"-scatter.pdf"),width=8, height=8)
  p1 <- mr_scatter_plot(mr_results = mr(harm_rt,method_list = c("mr_ivw","mr_egger_regression","mr_weighted_median")),harm_rt)
  print(p1)
  dev.off()
  pdf(file=paste0(i,"-funnelplot.pdf"),width=8, height=8)
  p2 <- mr_funnel_plot(singlesnp_results = mr_singlesnp(harm_rt))
  print(p2)
  dev.off()
  pdf(file=paste0(i,"-LOO.pdf"),width=8, height=16)
  p3 <- mr_leaveoneout_plot(leaveoneout_results = mr_leaveoneout(harm_rt))
  print(p3)
  dev.off()
}
write.csv(result,file = "结果核对.csv")
write.csv(heterogeneity,file = "异质性.csv")
write.csv(pleiotropy,file = "多效性.csv")

setwd('G:/运行数据/9-18-gqcMR/')

library(TwoSampleMR)
library(tidyverse)
library(data.table)

# exp
load('exp阳.rda')


# F值分布图 -----------------------------------------------------------------------
library(ggplot2)

p <- ggplot(exp, aes(x = F)) +
  geom_histogram(binwidth = 5, boundary = 0, fill = "skyblue", colour = "black") +
  geom_vline(xintercept = 10, linetype = "dashed", colour = "red", size = 1) +
  
  # x 轴只显示到 200（或 250），让图形展开
  scale_x_continuous(limits = c(0, 200),
                     breaks = c(0, 10, seq(25, 200, 25))) +
  
  # 在图里标注“被截断”的最大值
  labs(title = "Distribution of per-SNP F statistics",
       subtitle = paste("Median F =", round(median(exp$F), 1),
                        ";  max F =", round(max(exp$F), 0),
                        "(truncated at 200 for clarity)"),
       x = "F statistic", y = "Number of SNPs") +
  
  theme_classic(base_size = 10)
p
ggsave("F_distribution.pdf", p, width = 6, height = 4, dpi = 300)


# bonferroni校正 ----------------------------------------------------------------------
result <- read.csv('结果核对.csv')
result_bonferroni <- result |> 
  mutate(bonferroni = p.adjust(pval, method = 'bonferroni'))
write.csv(result_bonferroni, 'result_bonferroni.csv')

# 反向 ----------------------------------------------------------------------
Sys.setenv(OPENGWAS_JWT = 'eyJhbGciOiJSUzI1NiIsImtpZCI6ImFwaS1qd3QiLCJ0eXAiOiJKV1QifQ.eyJpc3MiOiJhcGkub3Blbmd3YXMuaW8iLCJhdWQiOiJhcGkub3Blbmd3YXMuaW8iLCJzdWIiOiIzMDQwODI4NTMwQHFxLmNvbSIsImlhdCI6MTc1ODIwOTEwNCwiZXhwIjoxNzU5NDE4NzA0fQ.Qq4k_uHJCRCmM2hYZYN0m1FnYYujCl9Z3Qtk1MJDkcX32lOpOv2r0P_T9NX9dv38vldRNAado9kf8sWOspcgYZpeHqDaNzmYWEP0olOr6g5Dt75hJaYqZgNx1IT4I5z5CwYZQetat-Xq6fZ6ISWQYdXS07zU0G9T6FdiQrLzfL_6RlOn6eYp1ngLHRzJzLWx4OtqWTJ3PGzxWZogWx4cj27DSkjrpzWZ27oyFPANLACdOFjy4hhuFygZ-SqhNsPR5qCdQhWLi80F3uxwCsJ5WLvpdkn4U-ZnMjJ-Da5PWj7BBbhpPj6x-oxYZ0EwLTGpFpuPujZVJHr4-xhRS2i8sw')

table(exp$exposure)
exp_id <- unique(exp$id.exposure)

# 本地暴露
library(vroom)
exp_f <- vroom("finngen_R10_N14_URETHRALSTRICT.gz")

colnames(exp_f)
exp_f <- exp_f[,c(5, 9, 10, 4, 3, 7)]
head(exp_f)
colnames(exp_f) <- c('SNP', 'beta', 'se', "effect_allele", "other_allele", 'p')

exp_f <- subset(exp_f, p < 1e-5)
exp_f <- format_data(dat=exp_f,type = "exposure",snps = exp_f$SNP, beta_col = "beta",
                   se_col = "se",effect_allele_col = "effect_allele",other_allele_col = "other_allele",pval_col = "p",samplesize_col = "N",phenotype_col = "Phenotype",eaf_col = "eaf")
exp_f_dat_clumped = clump_data(dat = exp_f,clump_kb = 10000,clump_r2=0.001,pop="EUR")
head(exp_f_dat_clumped)


#读取outcome数据（基于去掉混淆因素后的结果）-------------------

#线上
outcome_dat <- extract_outcome_data(snps = exp_f_dat_clumped$SNP, outcomes = exp_id)

#Harmonize data
dat <- harmonise_data(exposure_dat = exp_f_dat_clumped, outcome_dat = outcome_dat, action = 2)
write.csv(dat, 'IV_O.csv')

# MR
result <- mr(dat)
result <- generate_odds_ratios(mr_res = result) #转化成OR二分类
result <- result |> 
  mutate(bonferroni = p.adjust(pval, method = 'bonferroni'))
write.csv(result,file="result_O.csv") #保存数据
