# Supplementary material for: Mendelian Randomization Reveals Genetic Associations Between Immune Traits and Urethral Stricture
Source: Mediators Inflamm. 2026 Feb 27;2026:3748167. doi: 10.1155/mi/3748167 (PMC12949340; doi:10.1155/mi/3748167)
Supplement: Supplementary file 8 — Supporting Information 8 S8 Appendix: The result of MR‐PRESSO, the two sets of results by the MR‐PRESSO test (CD27 on PB/PC (ID: ebi‐a‐GCST90001807), HLA DR + NK AC (ID: ebi‐a‐GCST90001648). [file MI-2026-3748167-s006.xlsx]

## Sheet: Sheet1
exposure	outcome	RSSobs	Global Test Pvalue
ebi-a-GCST90001797	urethral stricture	14.2146	0.865
ebi-a-GCST90001682	urethral stricture	9.68614	0.835
ebi-a-GCST90002074	urethral stricture	14.7208	0.884
ebi-a-GCST90002116	urethral stricture	20.979	0.56
ebi-a-GCST90002049	urethral stricture	10.2626	0.923
ebi-a-GCST90001807	urethral stricture	29.2497	0.166
ebi-a-GCST90001431	urethral stricture	10.8735	0.963
ebi-a-GCST90001854	urethral stricture	22.733	0.731
ebi-a-GCST90001965	urethral stricture	19.3236	0.69
ebi-a-GCST90001428	urethral stricture	29.9019	0.37
ebi-a-GCST90001587	urethral stricture	23.5118	0.445
ebi-a-GCST90001584	urethral stricture	22.6409	0.542
ebi-a-GCST90001469	urethral stricture	29.0413	0.332
ebi-a-GCST90001473	urethral stricture	29.4461	0.175
ebi-a-GCST90001405	urethral stricture	25.3887	0.516
ebi-a-GCST90001709	urethral stricture	26.5649	0.473
ebi-a-GCST90002045	urethral stricture	6.88837	0.946
ebi-a-GCST90001430	urethral stricture	31.2005	0.633
ebi-a-GCST90001804	urethral stricture	32.6572	0.484
ebi-a-GCST90001648	urethral stricture	19.1423	0.569
ebi-a-GCST90001875	urethral stricture	17.8018	0.658
ebi-a-GCST90002101	urethral stricture	6.58976	0.967
ebi-a-GCST90001441	urethral stricture	14.6131	0.873
ebi-a-GCST90001424	urethral stricture	11.9484	0.89
ebi-a-GCST90001907	urethral stricture	32.3997	0.244
ebi-a-GCST90001526	urethral stricture	15.9005	0.91
ebi-a-GCST90001978	urethral stricture	24.6104	0.269
ebi-a-GCST90001903	urethral stricture	32.7014	0.116
ebi-a-GCST90001991	urethral stricture	24.5367	0.375
ebi-a-GCST90001425	urethral stricture	19.9062	0.936
ebi-a-GCST90001461	urethral stricture	23.4221	0.424
ebi-a-GCST90001822	urethral stricture	27.732	0.523
ebi-a-GCST90001869	urethral stricture	41.0108	0.304
ebi-a-GCST90001427	urethral stricture	21.537	0.844
ebi-a-GCST90001979	urethral stricture	33.0144	0.133
ebi-a-GCST90001685	urethral stricture	9.66514	0.897
