# Supplementary material for: Mendelian Randomization Reveals Genetic Associations Between Immune Traits and Urethral Stricture
Source: Mediators Inflamm. 2026 Feb 27;2026:3748167. doi: 10.1155/mi/3748167 (PMC12949340; doi:10.1155/mi/3748167)
Supplement: Supplementary file 9 — Supporting Information 9 S9 Appendix: The result of reverse Mendelian analysis. [file MI-2026-3748167-s007.csv]

	id.exposure	id.outcome	outcome	exposure	method	nsnp	b	se	pval	lo_ci	up_ci	or	or_lci95	or_uci95	bonferroni
1	u0MAxu	ebi-a-GCST90001405	Plasma Blast-Plasma Cell Absolute Count || id:ebi-a-GCST90001405	exposure	MR Egger	10	0.234439014089641	0.192145512172938	0.257166148424953	-0.14216619	0.6110442179486	1.26419937173521	0.867477078690212	1.84235421402579	1
2	u0MAxu	ebi-a-GCST90001405	Plasma Blast-Plasma Cell Absolute Count || id:ebi-a-GCST90001405	exposure	Weighted median	10	-0.042226089	0.0767257904990307	0.582078886623727	-0.192608638	0.108156460299878	0.958653015092736	0.824804707825899	1.11422206326735	1
3	u0MAxu	ebi-a-GCST90001405	Plasma Blast-Plasma Cell Absolute Count || id:ebi-a-GCST90001405	exposure	Inverse variance weighted	10	-0.014737879	0.0696513073995237	0.832422886330435	-0.151254442	0.121778683034903	0.985370191513675	0.859628945147019	1.12950409569752	1
4	u0MAxu	ebi-a-GCST90001405	Plasma Blast-Plasma Cell Absolute Count || id:ebi-a-GCST90001405	exposure	Simple mode	10	-0.120406617	0.107396819186791	0.291251356777037	-0.330904382	0.0900911489015904	0.886559873362517	0.718273845442614	1.09427402103472	1
5	u0MAxu	ebi-a-GCST90001405	Plasma Blast-Plasma Cell Absolute Count || id:ebi-a-GCST90001405	exposure	Weighted mode	10	-0.075048978	0.103327355809434	0.486100448633797	-0.277570596	0.127472639191911	0.927698048240307	0.757622077944213	1.13595378720239	1
6	u0MAxu	ebi-a-GCST90001424	IgD+ B cell %Lymphocyte || id:ebi-a-GCST90001424	exposure	MR Egger	10	-0.31036197	0.222136832209716	0.199898518055142	-0.745750162	0.125026220679221	0.733181518141427	0.474378306049195	1.13317816537846	1
7	u0MAxu	ebi-a-GCST90001424	IgD+ B cell %Lymphocyte || id:ebi-a-GCST90001424	exposure	Weighted median	10	-0.009562502	0.0939822630117629	0.918956742191262	-0.193767738	0.174642733044307	0.990483072880767	0.823849230950301	1.19082069971916	1
8	u0MAxu	ebi-a-GCST90001424	IgD+ B cell %Lymphocyte || id:ebi-a-GCST90001424	exposure	Inverse variance weighted	10	-0.00116348	0.08163196251838	0.98862833056404	-0.161162127	0.158835166042847	0.998837196087829	0.851154064840254	1.17214472150332	1
9	u0MAxu	ebi-a-GCST90001424	IgD+ B cell %Lymphocyte || id:ebi-a-GCST90001424	exposure	Simple mode	10	-0.123680223	0.192619280737489	0.536820371771394	-0.501214013	0.253853567376989	0.883662370725186	0.605794770317787	1.28898304127986	1
10	u0MAxu	ebi-a-GCST90001424	IgD+ B cell %Lymphocyte || id:ebi-a-GCST90001424	exposure	Weighted mode	10	-0.199320176	0.218589245852275	0.38562173789392	-0.627755097	0.229114746258533	0.819287535446863	0.533788760708079	1.25748632258235	1
11	u0MAxu	ebi-a-GCST90001425	IgD- CD38+ B cell %lymphocyte || id:ebi-a-GCST90001425	exposure	MR Egger	10	0.109583924310626	0.182222626148713	0.564238833850072	-0.247572423	0.466740271562105	1.11581371090223	0.780693678631364	1.59478713804894	1
12	u0MAxu	ebi-a-GCST90001425	IgD- CD38+ B cell %lymphocyte || id:ebi-a-GCST90001425	exposure	Weighted median	10	0.000492338376735494	0.0808966757608249	0.995144092624708	-0.158065146	0.159049822867952	1.00049245959517	0.853794158784673	1.17239635737451	1
13	u0MAxu	ebi-a-GCST90001425	IgD- CD38+ B cell %lymphocyte || id:ebi-a-GCST90001425	exposure	Inverse variance weighted	10	-0.023523022	0.0615629174686158	0.702389226359788	-0.14418634	0.0971402963424331	0.976751487738778	0.865726413451757	1.1020149714458	1
14	u0MAxu	ebi-a-GCST90001425	IgD- CD38+ B cell %lymphocyte || id:ebi-a-GCST90001425	exposure	Simple mode	10	0.0583457517374111	0.125500507759363	0.653042516203275	-0.187635243	0.304326746945763	1.06008145735994	0.828917004986406	1.355711958	1
15	u0MAxu	ebi-a-GCST90001425	IgD- CD38+ B cell %lymphocyte || id:ebi-a-GCST90001425	exposure	Weighted mode	10	0.00839724359548566	0.111084978722931	0.94139658569643	-0.209329315	0.22612380189243	1.0084325993398	0.811128075255957	1.25373086992497	1
16	u0MAxu	ebi-a-GCST90001427	IgD- CD38- B cell %lymphocyte || id:ebi-a-GCST90001427	exposure	MR Egger	10	0.0386870263896803	0.167507495187191	0.8231453431388	-0.289627664	0.367001716956575	1.03944511384672	0.748542224783471	1.44340039736885	1
17	u0MAxu	ebi-a-GCST90001427	IgD- CD38- B cell %lymphocyte || id:ebi-a-GCST90001427	exposure	Weighted median	10	-0.090446127	0.0731179557618226	0.216091065662141	-0.23375732	0.0528650664692037	0.913523546990164	0.791553886793293	1.05428737680296	1
18	u0MAxu	ebi-a-GCST90001427	IgD- CD38- B cell %lymphocyte || id:ebi-a-GCST90001427	exposure	Inverse variance weighted	10	-0.095026566	0.0578440192483397	0.100422850404177	-0.208400843	0.0183477121166268	0.909348776742285	0.811881534175238	1.01851706555036	1
19	u0MAxu	ebi-a-GCST90001427	IgD- CD38- B cell %lymphocyte || id:ebi-a-GCST90001427	exposure	Simple mode	10	-0.167191943	0.107565377700434	0.154526673941751	-0.378020083	0.0436361975273022	0.846037205030438	0.685216739279894	1.0446022568683	1
20	u0MAxu	ebi-a-GCST90001427	IgD- CD38- B cell %lymphocyte || id:ebi-a-GCST90001427	exposure	Weighted mode	10	-0.101675988	0.0962418336507471	0.318288716145082	-0.290309982	0.0869580056396105	0.903322191201501	0.748031655084581	1.09085086917186	1
21	u0MAxu	ebi-a-GCST90001428	IgD- CD38dim B cell %B cell || id:ebi-a-GCST90001428	exposure	MR Egger	10	0.368385069453097	0.16632312541832	0.0576409882447317	0.0423917436331895	0.694378395273004	1.44539851064088	1.04330310605625	2.00246394593811	1
22	u0MAxu	ebi-a-GCST90001428	IgD- CD38dim B cell %B cell || id:ebi-a-GCST90001428	exposure	Weighted median	10	-0.112001148	0.0861334293586812	0.193490811552725	-0.280822669	0.0568203738325768	0.894043231397019	0.755162237090688	1.0584656651877	1
23	u0MAxu	ebi-a-GCST90001428	IgD- CD38dim B cell %B cell || id:ebi-a-GCST90001428	exposure	Inverse variance weighted	10	-0.083034281	0.0726396403842136	0.252997597767476	-0.225407976	0.0593394138233878	0.92031959689983	0.798190509366449	1.06113534362887	1
24	u0MAxu	ebi-a-GCST90001428	IgD- CD38dim B cell %B cell || id:ebi-a-GCST90001428	exposure	Simple mode	10	-0.13402366	0.148436420392036	0.390103115737948	-0.424959044	0.156911723981683	0.874569372058825	0.653796561502847	1.16989233590522	1
25	u0MAxu	ebi-a-GCST90001428	IgD- CD38dim B cell %B cell || id:ebi-a-GCST90001428	exposure	Weighted mode	10	-0.139609759	0.143485290453897	0.355981459208141	-0.420840928	0.141621410286561	0.869697560828311	0.656494522808272	1.152140377	1
26	u0MAxu	ebi-a-GCST90001430	IgD+ CD38dim B cell %lymphocyte || id:ebi-a-GCST90001430	exposure	MR Egger	10	-0.261188508	0.242603884781699	0.313048726061576	-0.736692122	0.21431510594371	0.770135729008779	0.478694763138307	1.23901301365296	1
27	u0MAxu	ebi-a-GCST90001430	IgD+ CD38dim B cell %lymphocyte || id:ebi-a-GCST90001430	exposure	Weighted median	10	-0.098542509	0.0956499570767972	0.302896880927869	-0.286016425	0.0889314070852241	0.90615717215487	0.751250276818321	1.09300568130943	1
28	u0MAxu	ebi-a-GCST90001430	IgD+ CD38dim B cell %lymphocyte || id:ebi-a-GCST90001430	exposure	Inverse variance weighted	10	-0.024923468	0.0841245195889988	0.76702483539684	-0.189807526	0.139960590620724	0.975384557523576	0.827118317255474	1.15022846817405	1
29	u0MAxu	ebi-a-GCST90001430	IgD+ CD38dim B cell %lymphocyte || id:ebi-a-GCST90001430	exposure	Simple mode	10	-0.220644481	0.150759113685869	0.177346042814907	-0.516132343	0.074843382157866	0.80200175674217	0.596824401622827	1.07771534821395	1
30	u0MAxu	ebi-a-GCST90001430	IgD+ CD38dim B cell %lymphocyte || id:ebi-a-GCST90001430	exposure	Weighted mode	10	-0.208803837	0.161088717615955	0.227155352351427	-0.524537724	0.106930049523998	0.811554416976598	0.591828889709436	1.11285640692123	1
31	u0MAxu	ebi-a-GCST90001431	IgD+ CD38- B cell %lymphocyte || id:ebi-a-GCST90001431	exposure	MR Egger	10	-0.14390389	0.167234484240565	0.414560948580216	-0.471683479	0.183875698973825	0.865970972410731	0.623950975096772	1.20186642058165	1
32	u0MAxu	ebi-a-GCST90001431	IgD+ CD38- B cell %lymphocyte || id:ebi-a-GCST90001431	exposure	Weighted median	10	0.0672904890754554	0.0793532905618672	0.396445700031857	-0.08824196	0.222822938576715	1.06960614194948	0.915539325636037	1.2495992983166	1
33	u0MAxu	ebi-a-GCST90001431	IgD+ CD38- B cell %lymphocyte || id:ebi-a-GCST90001431	exposure	Inverse variance weighted	10	0.00129993120328823	0.0577459715761605	0.982040176741837	-0.111882173	0.114482035492563	1.00130077648008	0.894149606182543	1.12129249741562	1
34	u0MAxu	ebi-a-GCST90001431	IgD+ CD38- B cell %lymphocyte || id:ebi-a-GCST90001431	exposure	Simple mode	10	0.104221131169282	0.101974731619617	0.333452382241629	-0.095649343	0.304091605143732	1.10984584929279	0.908782631371296	1.3553932113929	1
35	u0MAxu	ebi-a-GCST90001431	IgD+ CD38- B cell %lymphocyte || id:ebi-a-GCST90001431	exposure	Weighted mode	10	0.0857355021624565	0.101363299595597	0.419569895927877	-0.112936565	0.284407569369826	1.08951811500553	0.89320731888508	1.32897446967508	1
36	u0MAxu	ebi-a-GCST90001441	IgD+ CD24- B cell %lymphocyte || id:ebi-a-GCST90001441	exposure	MR Egger	10	-0.261585573	0.216193761730238	0.260830717072481	-0.685325346	0.162154200335139	0.76982999620811	0.503926252688769	1.17604157334466	1
37	u0MAxu	ebi-a-GCST90001441	IgD+ CD24- B cell %lymphocyte || id:ebi-a-GCST90001441	exposure	Weighted median	10	-0.006146775	0.0904659699088344	0.945828844694023	-0.183460076	0.171166525693272	0.99387207744772	0.832385106926743	1.18668834666834	1
38	u0MAxu	ebi-a-GCST90001441	IgD+ CD24- B cell %lymphocyte || id:ebi-a-GCST90001441	exposure	Inverse variance weighted	10	-0.006573514	0.0770176791114216	0.931982568837661	-0.157528166	0.144381136592889	0.993448043816958	0.854252752793327	1.15532436101206	1
39	u0MAxu	ebi-a-GCST90001441	IgD+ CD24- B cell %lymphocyte || id:ebi-a-GCST90001441	exposure	Simple mode	10	-0.198277526	0.193460025339802	0.332166700480097	-0.577459175	0.180904123926708	0.820142210977577	0.561322778930372	1.19830028545951	1
40	u0MAxu	ebi-a-GCST90001441	IgD+ CD24- B cell %lymphocyte || id:ebi-a-GCST90001441	exposure	Weighted mode	10	-0.201338565	0.183002752235819	0.2998025629442	-0.560023959	0.157346829420335	0.817635561934478	0.571195378218265	1.17040147317938	1
41	u0MAxu	ebi-a-GCST90001461	Dendritic Cell Absolute Count || id:ebi-a-GCST90001461	exposure	MR Egger	9	-0.068870142	0.173845844595841	0.703787696025876	-0.409607998	0.271867713237414	0.933447887724863	0.663910453638416	1.31241337491058	1
42	u0MAxu	ebi-a-GCST90001461	Dendritic Cell Absolute Count || id:ebi-a-GCST90001461	exposure	Weighted median	9	-0.049091053	0.0759446769739178	0.51801681237317	-0.19794262	0.0997605138422433	0.952094434671723	0.820416927396271	1.10490627662906	1
43	u0MAxu	ebi-a-GCST90001461	Dendritic Cell Absolute Count || id:ebi-a-GCST90001461	exposure	Inverse variance weighted	9	-0.014311982	0.0612823128939054	0.815340706031224	-0.134425316	0.105801350898181	0.985789947195059	0.874218166857656	1.11160103602499	1
44	u0MAxu	ebi-a-GCST90001461	Dendritic Cell Absolute Count || id:ebi-a-GCST90001461	exposure	Simple mode	9	-0.064551425	0.0981856362556394	0.529353901700933	-0.256995272	0.127892422337325	0.937487902966025	0.773371870425452	1.13643074155793	1
45	u0MAxu	ebi-a-GCST90001461	Dendritic Cell Absolute Count || id:ebi-a-GCST90001461	exposure	Weighted mode	9	-0.063493094	0.0991214520408791	0.539719630635972	-0.25777114	0.130784951552537	0.93848060000526	0.772772068140386	1.13972265936795	1
46	u0MAxu	ebi-a-GCST90001469	CD62L- myeloid Dendritic Cell %Dendritic Cell || id:ebi-a-GCST90001469	exposure	MR Egger	10	-0.019644677	0.175329655850979	0.913548654413338	-0.363290803	0.32400144833535	0.980547022194503	0.695384184564051	1.3826493096579	1
47	u0MAxu	ebi-a-GCST90001469	CD62L- myeloid Dendritic Cell %Dendritic Cell || id:ebi-a-GCST90001469	exposure	Weighted median	10	-0.085956212	0.0775856108670619	0.267909938289677	-0.23802401	0.0661115850677414	0.917634411503437	0.788183766943894	1.06834592196721	1
48	u0MAxu	ebi-a-GCST90001469	CD62L- myeloid Dendritic Cell %Dendritic Cell || id:ebi-a-GCST90001469	exposure	Inverse variance weighted	10	-0.026881714	0.0597111115688967	0.65256899878722	-0.143915492	0.0901520650326854	0.973476383690012	0.865960925318171	1.09434068200479	1
49	u0MAxu	ebi-a-GCST90001469	CD62L- myeloid Dendritic Cell %Dendritic Cell || id:ebi-a-GCST90001469	exposure	Simple mode	10	-0.111454511	0.122277794175923	0.385802339306948	-0.351118987	0.128209965707546	0.894532081957439	0.703899993598717	1.136791665	1
50	u0MAxu	ebi-a-GCST90001469	CD62L- myeloid Dendritic Cell %Dendritic Cell || id:ebi-a-GCST90001469	exposure	Weighted mode	10	-0.111454511	0.0991543421113836	0.290077312739602	-0.305797021	0.0828879996610476	0.894532081957439	0.736536105340409	1.08642012231197	1
51	u0MAxu	ebi-a-GCST90001473	CD62L- CD86+ myeloid Dendritic Cell %Dendritic Cell || id:ebi-a-GCST90001473	exposure	MR Egger	10	-0.016295245	0.176288574894507	0.928625233826946	-0.361820852	0.329230362020144	0.983836804496694	0.696407116911332	1.38989799842253	1
52	u0MAxu	ebi-a-GCST90001473	CD62L- CD86+ myeloid Dendritic Cell %Dendritic Cell || id:ebi-a-GCST90001473	exposure	Weighted median	10	-0.038813692	0.0814334446002081	0.633625011433455	-0.198423243	0.120795859488594	0.961929907759467	0.820022710525772	1.12839453781574	1
53	u0MAxu	ebi-a-GCST90001473	CD62L- CD86+ myeloid Dendritic Cell %Dendritic Cell || id:ebi-a-GCST90001473	exposure	Inverse variance weighted	10	-0.014151817	0.0600152700194945	0.813585069579019	-0.131781746	0.103478112129855	0.985947849148564	0.876532280576826	1.10902151898042	1
54	u0MAxu	ebi-a-GCST90001473	CD62L- CD86+ myeloid Dendritic Cell %Dendritic Cell || id:ebi-a-GCST90001473	exposure	Simple mode	10	-0.058151167	0.110501100766309	0.61143529223618	-0.274733325	0.158430990205606	0.943507309206923	0.759774709285254	1.17167106465591	1
55	u0MAxu	ebi-a-GCST90001473	CD62L- CD86+ myeloid Dendritic Cell %Dendritic Cell || id:ebi-a-GCST90001473	exposure	Weighted mode	10	-0.05077234	0.097779178419985	0.616109492922484	-0.242419529	0.140874850178908	0.950495036054648	0.784726892617327	1.15128055641275	1
56	u0MAxu	ebi-a-GCST90001526	CD33dim HLA DR+ CD11b+ %CD33dim HLA DR+ || id:ebi-a-GCST90001526	exposure	MR Egger	10	0.117497110121094	0.254802821069564	0.656983528816368	-0.381916419	0.616910639417439	1.12467837975471	0.682552099088762	1.85319400464284	1
57	u0MAxu	ebi-a-GCST90001526	CD33dim HLA DR+ CD11b+ %CD33dim HLA DR+ || id:ebi-a-GCST90001526	exposure	Weighted median	10	-0.021540241	0.105490420273834	0.838203897843367	-0.228301465	0.185220982578765	0.978690093054097	0.795884292492004	1.20348435982214	1
58	u0MAxu	ebi-a-GCST90001526	CD33dim HLA DR+ CD11b+ %CD33dim HLA DR+ || id:ebi-a-GCST90001526	exposure	Inverse variance weighted	10	-0.059052639	0.0849642445714441	0.487036942990191	-0.225582558	0.107477280371144	0.942657147331987	0.798051171940998	1.11346556293482	1
59	u0MAxu	ebi-a-GCST90001526	CD33dim HLA DR+ CD11b+ %CD33dim HLA DR+ || id:ebi-a-GCST90001526	exposure	Simple mode	10	0.022788535723786	0.171503038029328	0.897215385287033	-0.313357419	0.358934490261269	1.02305017810622	0.730988596794985	1.43180300145874	1
60	u0MAxu	ebi-a-GCST90001526	CD33dim HLA DR+ CD11b+ %CD33dim HLA DR+ || id:ebi-a-GCST90001526	exposure	Weighted mode	10	0.0133789617657269	0.150208925707869	0.930977612875046	-0.281030533	0.30778845615315	1.01346886054475	0.755005282837602	1.36041317145962	1
61	u0MAxu	ebi-a-GCST90001584	CD14- CD16+ monocyte %monocyte || id:ebi-a-GCST90001584	exposure	MR Egger	10	-0.214606786	0.163442106775293	0.225578294396902	-0.534953315	0.105739743761816	0.806858646313069	0.585696632872546	1.11153255557784	1
62	u0MAxu	ebi-a-GCST90001584	CD14- CD16+ monocyte %monocyte || id:ebi-a-GCST90001584	exposure	Weighted median	10	0.0740968378135445	0.0784086096529725	0.344654307219255	-0.079584037	0.227777712733371	1.07691108616195	0.923500408405554	1.25580614468901	1
63	u0MAxu	ebi-a-GCST90001584	CD14- CD16+ monocyte %monocyte || id:ebi-a-GCST90001584	exposure	Inverse variance weighted	10	0.0496320991780032	0.0564893045411282	0.379612471199344	-0.061086938	0.160351136078614	1.05088440401211	0.940741450301514	1.17392300535065	1
64	u0MAxu	ebi-a-GCST90001584	CD14- CD16+ monocyte %monocyte || id:ebi-a-GCST90001584	exposure	Simple mode	10	0.0436185257709769	0.128706504968992	0.742458727213703	-0.208646224	0.295883275510202	1.04458379707487	0.81168233861214	1.34431323339753	1
65	u0MAxu	ebi-a-GCST90001584	CD14- CD16+ monocyte %monocyte || id:ebi-a-GCST90001584	exposure	Weighted mode	10	-0.00400391	0.112925691333479	0.972489956222409	-0.225338265	0.217330444730423	0.996004094678303	0.798246154112951	1.24275469603525	1
66	u0MAxu	ebi-a-GCST90001587	CD16+ monocyte %monocyte || id:ebi-a-GCST90001587	exposure	MR Egger	10	-0.187647681	0.164009331466629	0.285647204588581	-0.50910597	0.133810609009225	0.828906695648562	0.601032679726747	1.14317629185054	1
67	u0MAxu	ebi-a-GCST90001587	CD16+ monocyte %monocyte || id:ebi-a-GCST90001587	exposure	Weighted median	10	0.0231415419457465	0.0753603428687814	0.758783613058107	-0.12456473	0.170847813968558	1.02341138493485	0.882881110554394	1.18631019544249	1
68	u0MAxu	ebi-a-GCST90001587	CD16+ monocyte %monocyte || id:ebi-a-GCST90001587	exposure	Inverse variance weighted	10	0.0244665603411859	0.0566712007201589	0.665938906751562	-0.086608993	0.135542113752697	1.02476832263117	0.917035592812692	1.1451574216954	1
69	u0MAxu	ebi-a-GCST90001587	CD16+ monocyte %monocyte || id:ebi-a-GCST90001587	exposure	Simple mode	10	-0.057411132	0.121982164579674	0.649086987588673	-0.296496175	0.181673910501113	0.944205796267937	0.743418471093613	1.1992230760617	1
70	u0MAxu	ebi-a-GCST90001587	CD16+ monocyte %monocyte || id:ebi-a-GCST90001587	exposure	Weighted mode	10	-0.02036781	0.110198231547787	0.857461197968329	-0.236356344	0.195620723475481	0.979838212376333	0.789499290314502	1.21606559272573	1
71	u0MAxu	ebi-a-GCST90001648	HLA DR+ Natural Killer Absolute Count || id:ebi-a-GCST90001648	exposure	MR Egger	10	-0.104922701	0.217401784650445	0.642293810260413	-0.531030199	0.321184797097394	0.900394119625728	0.587998901823507	1.37876034826325	1
72	u0MAxu	ebi-a-GCST90001648	HLA DR+ Natural Killer Absolute Count || id:ebi-a-GCST90001648	exposure	Weighted median	10	0.0451804536748434	0.0861184085078097	0.599839192085278	-0.123611627	0.21397253435015	1.04621663651223	0.883722988391585	1.2385886356845	1
73	u0MAxu	ebi-a-GCST90001648	HLA DR+ Natural Killer Absolute Count || id:ebi-a-GCST90001648	exposure	Inverse variance weighted	10	0.126260983148703	0.0749790068570763	0.0921911141874496	-0.02069787	0.273219836588572	1.13457823544741	0.979514860407319	1.31418911992378	1
74	u0MAxu	ebi-a-GCST90001648	HLA DR+ Natural Killer Absolute Count || id:ebi-a-GCST90001648	exposure	Simple mode	10	-0.058652455	0.141870323794984	0.688973669709066	-0.33671829	0.219413379175279	0.943034458684872	0.714109983420593	1.24534597038855	1
75	u0MAxu	ebi-a-GCST90001648	HLA DR+ Natural Killer Absolute Count || id:ebi-a-GCST90001648	exposure	Weighted mode	10	-0.012583031	0.124774219994243	0.921883247024851	-0.257140503	0.231974439751766	0.987495803894202	0.773259561133977	1.26108749470697	1
76	u0MAxu	ebi-a-GCST90001682	CD127- CD8+ T cell %T cell || id:ebi-a-GCST90001682	exposure	MR Egger	10	-0.153105727	0.170152422601872	0.394496840168362	-0.486604475	0.180393021379838	0.858038999195086	0.614710117952863	1.19768798761852	1
77	u0MAxu	ebi-a-GCST90001682	CD127- CD8+ T cell %T cell || id:ebi-a-GCST90001682	exposure	Weighted median	10	-0.079284067	0.0806669308900689	0.325677768044866	-0.237391251	0.0788231177500386	0.923777472664446	0.788682654500264	1.08201291626355	1
78	u0MAxu	ebi-a-GCST90001682	CD127- CD8+ T cell %T cell || id:ebi-a-GCST90001682	exposure	Inverse variance weighted	10	-0.014775009	0.0581181026257189	0.799322603936977	-0.128686491	0.0991364716740981	0.985333605393603	0.879249575330552	1.10421698361692	1
79	u0MAxu	ebi-a-GCST90001682	CD127- CD8+ T cell %T cell || id:ebi-a-GCST90001682	exposure	Simple mode	10	-0.096970265	0.132218154726797	0.481973805271801	-0.356117848	0.162177318275573	0.907582992722365	0.700390075624318	1.17606876131796	1
80	u0MAxu	ebi-a-GCST90001682	CD127- CD8+ T cell %T cell || id:ebi-a-GCST90001682	exposure	Weighted mode	10	-0.103924805	0.104316228707572	0.345159148499622	-0.308384613	0.100535003293194	0.901293067629153	0.734632714197192	1.10576234635029	1
81	u0MAxu	ebi-a-GCST90001685	CD28- CD8+ T cell %T cell || id:ebi-a-GCST90001685	exposure	MR Egger	10	-0.194853515	0.167307297698996	0.277714903923589	-0.522775818	0.133068788828537	0.822955200098043	0.592872555363749	1.14232857507275	1
82	u0MAxu	ebi-a-GCST90001685	CD28- CD8+ T cell %T cell || id:ebi-a-GCST90001685	exposure	Weighted median	10	-0.025638893	0.0789302076806533	0.745309798269643	-0.1803421	0.129064313979338	0.974686992290552	0.834984514235653	1.13776329589783	1
83	u0MAxu	ebi-a-GCST90001685	CD28- CD8+ T cell %T cell || id:ebi-a-GCST90001685	exposure	Inverse variance weighted	10	0.012315538363197	0.0570274281979581	0.829020362811984	-0.099458221	0.124089297631195	1.01239168688806	0.905327772853606	1.13211696184845	1
84	u0MAxu	ebi-a-GCST90001685	CD28- CD8+ T cell %T cell || id:ebi-a-GCST90001685	exposure	Simple mode	10	-0.066607191	0.123845202421598	0.603739870446382	-0.309343788	0.176129405534034	0.93556262638925	0.733928410899572	1.19259237671904	1
85	u0MAxu	ebi-a-GCST90001685	CD28- CD8+ T cell %T cell || id:ebi-a-GCST90001685	exposure	Weighted mode	10	-0.070879544	0.113786050879542	0.548794498845662	-0.293900203	0.15214111616351	0.931574099468661	0.745350871300799	1.16432452985034	1
86	u0MAxu	ebi-a-GCST90001709	BAFF-R on IgD+ CD38dim B cell || id:ebi-a-GCST90001709	exposure	MR Egger	10	-0.0429835	0.169557751390631	0.80627230270258	-0.375316693	0.289349692438342	0.957927195460155	0.687071653540533	1.3355586816507	1
87	u0MAxu	ebi-a-GCST90001709	BAFF-R on IgD+ CD38dim B cell || id:ebi-a-GCST90001709	exposure	Weighted median	10	-0.078092827	0.0746718425302919	0.295647111307984	-0.224449638	0.0682639845951045	0.924878569073758	0.798955812600587	1.07064790573037	1
88	u0MAxu	ebi-a-GCST90001709	BAFF-R on IgD+ CD38dim B cell || id:ebi-a-GCST90001709	exposure	Inverse variance weighted	10	-0.031572363	0.0585367531514731	0.589638716738687	-0.146304399	0.0831596734478557	0.968920840160657	0.863894694557052	1.08671531427681	1
89	u0MAxu	ebi-a-GCST90001709	BAFF-R on IgD+ CD38dim B cell || id:ebi-a-GCST90001709	exposure	Simple mode	10	-0.078401678	0.100021389493719	0.453262958199765	-0.274443601	0.117640245551865	0.924592963425221	0.75999486579041	1.12483937260069	1
90	u0MAxu	ebi-a-GCST90001709	BAFF-R on IgD+ CD38dim B cell || id:ebi-a-GCST90001709	exposure	Weighted mode	10	-0.081089897	0.0873945412529169	0.377692540507543	-0.252383198	0.0902034037167594	0.922110792596423	0.77694695650224	1.09439686545751	1
91	u0MAxu	ebi-a-GCST90001797	CD27 on CD20- CD38- B cell || id:ebi-a-GCST90001797	exposure	MR Egger	10	-0.070305315	0.162724123649077	0.677112468409852	-0.389244597	0.248633967237549	0.932109189433137	0.677568518200404	1.28227259338033	1
92	u0MAxu	ebi-a-GCST90001797	CD27 on CD20- CD38- B cell || id:ebi-a-GCST90001797	exposure	Weighted median	10	-0.039408608	0.0761165663057197	0.60463953221255	-0.188597078	0.109779862161088	0.961357810582935	0.828120107493538	1.11603236246262	1
93	u0MAxu	ebi-a-GCST90001797	CD27 on CD20- CD38- B cell || id:ebi-a-GCST90001797	exposure	Inverse variance weighted	10	-0.078813769	0.0563319677098914	0.161784526783644	-0.189224425	0.0315968879630261	0.924212025581588	0.827600751172309	1.03210136895077	1
94	u0MAxu	ebi-a-GCST90001797	CD27 on CD20- CD38- B cell || id:ebi-a-GCST90001797	exposure	Simple mode	10	-0.025338098	0.108745673525767	0.820971643096117	-0.238479618	0.187803421872719	0.974980217203543	0.787824745263075	1.2065963015935	1
95	u0MAxu	ebi-a-GCST90001797	CD27 on CD20- CD38- B cell || id:ebi-a-GCST90001797	exposure	Weighted mode	10	-0.044775337	0.0971380970437063	0.655774154897102	-0.235166008	0.145615332865093	0.956212282897762	0.790439619794736	1.15675113831211	1
96	u0MAxu	ebi-a-GCST90001804	CD27 on IgD- CD38dim B cell || id:ebi-a-GCST90001804	exposure	MR Egger	10	-0.050551478	0.165480846206689	0.767796319553548	-0.374893937	0.273790980489111	0.950704986949054	0.687362178866356	1.31493992541236	1
97	u0MAxu	ebi-a-GCST90001804	CD27 on IgD- CD38dim B cell || id:ebi-a-GCST90001804	exposure	Weighted median	10	0.0110898367952511	0.0735251077919413	0.880109339881936	-0.133019374	0.155199048067456	1.01115155697991	0.875448130594831	1.16789040429865	1
98	u0MAxu	ebi-a-GCST90001804	CD27 on IgD- CD38dim B cell || id:ebi-a-GCST90001804	exposure	Inverse variance weighted	10	0.041913701807446	0.0571273870906173	0.463138663775346	-0.070055977	0.153883380505056	1.04280448272553	0.932341628860262	1.16635485913226	1
99	u0MAxu	ebi-a-GCST90001804	CD27 on IgD- CD38dim B cell || id:ebi-a-GCST90001804	exposure	Simple mode	10	-0.010488528	0.110532371446638	0.926480531343503	-0.227131976	0.206154920459632	0.989566285226998	0.796815615122731	1.22894357775246	1
100	u0MAxu	ebi-a-GCST90001804	CD27 on IgD- CD38dim B cell || id:ebi-a-GCST90001804	exposure	Weighted mode	10	0.000635047304783087	0.100343791204739	0.995088511359647	-0.196038783	0.197308878066071	1.00063524899001	0.821980354820646	1.21812023322599	1
101	u0MAxu	ebi-a-GCST90001807	CD27 on Plasma Blast-Plasma Cell || id:ebi-a-GCST90001807	exposure	MR Egger	10	-0.127339523	0.163862352485974	0.459452083864732	-0.448509734	0.193830688208668	0.880434694312327	0.638579095876585	1.21389073954067	1
102	u0MAxu	ebi-a-GCST90001807	CD27 on Plasma Blast-Plasma Cell || id:ebi-a-GCST90001807	exposure	Weighted median	10	-0.045929774	0.0749193122316165	0.539838956949782	-0.192771626	0.100912077829613	0.955109033184717	0.824670285789827	1.10617937979584	1
103	u0MAxu	ebi-a-GCST90001807	CD27 on Plasma Blast-Plasma Cell || id:ebi-a-GCST90001807	exposure	Inverse variance weighted	10	-0.021198356	0.056703615038553	0.708519734074222	-0.132337441	0.0899407298500893	0.979024750241655	0.876045331496436	1.09410943375324	1
104	u0MAxu	ebi-a-GCST90001807	CD27 on Plasma Blast-Plasma Cell || id:ebi-a-GCST90001807	exposure	Simple mode	10	0.175250635778415	0.131527499044386	0.215470390144712	-0.082543262	0.433044533905412	1.1915448229543	0.920771602253099	1.5419448879994	1
105	u0MAxu	ebi-a-GCST90001807	CD27 on Plasma Blast-Plasma Cell || id:ebi-a-GCST90001807	exposure	Weighted mode	10	-0.077524363	0.109922319080602	0.498490550699598	-0.292972108	0.137923382586041	0.925404478666718	0.746042948880353	1.14788759872558	1
106	u0MAxu	ebi-a-GCST90001822	IgD on IgD+ CD38- B cell || id:ebi-a-GCST90001822	exposure	MR Egger	10	0.346775047893405	0.247091670339975	0.198092922978663	-0.137524626	0.831074721759757	1.41449849516223	0.871512887880097	2.29578474471337	1
107	u0MAxu	ebi-a-GCST90001822	IgD on IgD+ CD38- B cell || id:ebi-a-GCST90001822	exposure	Weighted median	10	0.0440281984021061	0.0894533738101459	0.622583908255808	-0.131300414	0.219356811069992	1.04501182213654	0.876954285237353	1.24527552551906	1
108	u0MAxu	ebi-a-GCST90001822	IgD on IgD+ CD38- B cell || id:ebi-a-GCST90001822	exposure	Inverse variance weighted	10	0.105864499530193	0.0857764903127934	0.217132056597078	-0.062257421	0.273986420543268	1.1116712343262	0.939640971883019	1.31519694245749	1
109	u0MAxu	ebi-a-GCST90001822	IgD on IgD+ CD38- B cell || id:ebi-a-GCST90001822	exposure	Simple mode	10	-0.019909007	0.138137700272639	0.888577907579375	-0.290658899	0.250840885897175	0.980287868938299	0.747770699726714	1.2851055896397	1
110	u0MAxu	ebi-a-GCST90001822	IgD on IgD+ CD38- B cell || id:ebi-a-GCST90001822	exposure	Weighted mode	10	0.00505063226654057	0.118402586386732	0.966906778739083	-0.227018437	0.237119701584536	1.00506340820949	0.796906089556117	1.267592842	1
111	u0MAxu	ebi-a-GCST90001854	CD3 on CD39+ activated CD4 regulatory T cell || id:ebi-a-GCST90001854	exposure	MR Egger	10	-0.035703875	0.182956457260685	0.850141020050544	-0.394298531	0.322890781217558	0.964925989875952	0.674152770531449	1.38111449902385	1
112	u0MAxu	ebi-a-GCST90001854	CD3 on CD39+ activated CD4 regulatory T cell || id:ebi-a-GCST90001854	exposure	Weighted median	10	0.0208640396637387	0.0840083949524806	0.803858506974465	-0.143792414	0.185520493770601	1.02108321538232	0.866067512507185	1.20384487084295	1
113	u0MAxu	ebi-a-GCST90001854	CD3 on CD39+ activated CD4 regulatory T cell || id:ebi-a-GCST90001854	exposure	Inverse variance weighted	10	0.0207305114613412	0.0628945425786081	0.7416965726522	-0.102542792	0.144003814915413	1.02094688107851	0.902539527461671	1.1548885143185	1
114	u0MAxu	ebi-a-GCST90001854	CD3 on CD39+ activated CD4 regulatory T cell || id:ebi-a-GCST90001854	exposure	Simple mode	10	0.0108147850551472	0.114422031161067	0.926769625642271	-0.213452396	0.235081966130838	1.0108734762297	0.807790613283054	1.26501245265976	1
115	u0MAxu	ebi-a-GCST90001854	CD3 on CD39+ activated CD4 regulatory T cell || id:ebi-a-GCST90001854	exposure	Weighted mode	10	0.00186721790199995	0.0990082304539701	0.985364893273431	-0.192188914	0.195923349591781	1.00186896223886	0.825150971371095	1.21643366162404	1
116	u0MAxu	ebi-a-GCST90001869	CD3 on resting CD4 regulatory T cell || id:ebi-a-GCST90001869	exposure	MR Egger	10	-0.128335535	0.213390785452758	0.564215384276419	-0.546581475	0.289910404415615	0.879558207000979	0.5789255030391	1.33630775538753	1
117	u0MAxu	ebi-a-GCST90001869	CD3 on resting CD4 regulatory T cell || id:ebi-a-GCST90001869	exposure	Weighted median	10	-0.042700632	0.0886857194823014	0.630173532407725	-0.216524642	0.131123378014823	0.958198200849559	0.805312689876326	1.14010843695054	1
118	u0MAxu	ebi-a-GCST90001869	CD3 on resting CD4 regulatory T cell || id:ebi-a-GCST90001869	exposure	Inverse variance weighted	10	0.0333119112835876	0.0719062064000178	0.643171613600148	-0.107624253	0.174248075827623	1.03387296559825	0.897964940447114	1.19035082646177	1
119	u0MAxu	ebi-a-GCST90001869	CD3 on resting CD4 regulatory T cell || id:ebi-a-GCST90001869	exposure	Simple mode	10	-0.068074466	0.127657666430047	0.606770468389475	-0.318283492	0.182134560277825	0.93419090559705	0.72739654798695	1.19977562515996	1
120	u0MAxu	ebi-a-GCST90001869	CD3 on resting CD4 regulatory T cell || id:ebi-a-GCST90001869	exposure	Weighted mode	10	-0.083233456	0.11336611862931	0.481515681554052	-0.305431049	0.138964136206425	0.920136310518598	0.736805706700616	1.14908288879309	1
121	u0MAxu	ebi-a-GCST90001875	HVEM on CD4+ T cell || id:ebi-a-GCST90001875	exposure	MR Egger	10	0.0932873806291498	0.283054671502888	0.75018556438516	-0.461499776	0.648074536774809	1.09777716983475	0.630337571378165	1.91185607415967	1
122	u0MAxu	ebi-a-GCST90001875	HVEM on CD4+ T cell || id:ebi-a-GCST90001875	exposure	Weighted median	10	0.223154551491839	0.127591934443079	0.0802960888573046	-0.02692564	0.473234743000274	1.25001375029766	0.973433623341224	1.60517814308691	1
123	u0MAxu	ebi-a-GCST90001875	HVEM on CD4+ T cell || id:ebi-a-GCST90001875	exposure	Inverse variance weighted	10	0.153564267515384	0.0947628735319713	0.105122579225831	-0.032170965	0.339299499638047	1.16598271952659	0.968341015885127	1.40396376889183	1
124	u0MAxu	ebi-a-GCST90001875	HVEM on CD4+ T cell || id:ebi-a-GCST90001875	exposure	Simple mode	10	0.226161269409531	0.181862413855757	0.24506899117593	-0.130289062	0.582611600566815	1.25377784498779	0.877841643802447	1.79070894583351	1
125	u0MAxu	ebi-a-GCST90001875	HVEM on CD4+ T cell || id:ebi-a-GCST90001875	exposure	Weighted mode	10	0.195696032086773	0.179409754484785	0.303711116487544	-0.155947087	0.547339150876952	1.21615717638523	0.855604462025938	1.72864722347423	1
126	u0MAxu	ebi-a-GCST90001895	CD28 on CD28+ CD4-CD8- T cell || id:ebi-a-GCST90001895	exposure	MR Egger	3	-0.400983095	0.457930516084991	0.542147278468933	-1.298526906	0.496560716764556	0.669661381727265	0.272933553747424	1.64306059119381	1
127	u0MAxu	ebi-a-GCST90001895	CD28 on CD28+ CD4-CD8- T cell || id:ebi-a-GCST90001895	exposure	Weighted median	3	0.168623862463859	0.170588155024776	0.322915090886837	-0.165728921	0.50297664631242	1.18367483064625	0.84727588143448	1.65363624222764	1
128	u0MAxu	ebi-a-GCST90001895	CD28 on CD28+ CD4-CD8- T cell || id:ebi-a-GCST90001895	exposure	Inverse variance weighted	3	0.125851711194111	0.157577847377632	0.424485423749878	-0.18300087	0.434704292054271	1.13411397940532	0.832767431507215	1.54450626864054	1
129	u0MAxu	ebi-a-GCST90001895	CD28 on CD28+ CD4-CD8- T cell || id:ebi-a-GCST90001895	exposure	Simple mode	3	0.201277099917548	0.218586901446539	0.454357128849619	-0.227153227	0.629707426752764	1.22296360799036	0.796798681929813	1.87706132099318	1
130	u0MAxu	ebi-a-GCST90001895	CD28 on CD28+ CD4-CD8- T cell || id:ebi-a-GCST90001895	exposure	Weighted mode	3	0.208670202996365	0.195065126538737	0.396725642065772	-0.173657445	0.590997851012289	1.23203860887932	0.840584794853267	1.80578942548475	1
131	u0MAxu	ebi-a-GCST90001903	CD86 on myeloid Dendritic Cell || id:ebi-a-GCST90001903	exposure	MR Egger	10	-0.038789509	0.218668267038057	0.86361134288508	-0.467379313	0.389800294179876	0.96195317011572	0.626642351981004	1.47668586167271	1
132	u0MAxu	ebi-a-GCST90001903	CD86 on myeloid Dendritic Cell || id:ebi-a-GCST90001903	exposure	Weighted median	10	-0.135750231	0.0862657126843468	0.115573233735729	-0.304831028	0.0333305655578716	0.873060668483481	0.737247938004566	1.03389225192801	1
133	u0MAxu	ebi-a-GCST90001903	CD86 on myeloid Dendritic Cell || id:ebi-a-GCST90001903	exposure	Inverse variance weighted	10	-0.082867384	0.0712186589899011	0.244601225309482	-0.222455955	0.0567211877847614	0.9204732087528	0.800550265845425	1.05836068536797	1
134	u0MAxu	ebi-a-GCST90001903	CD86 on myeloid Dendritic Cell || id:ebi-a-GCST90001903	exposure	Simple mode	10	-0.187213065	0.127748046560265	0.176831581215897	-0.437599236	0.0631731063354217	0.82926702984548	0.64558445791299	1.06521121808268	1
135	u0MAxu	ebi-a-GCST90001903	CD86 on myeloid Dendritic Cell || id:ebi-a-GCST90001903	exposure	Weighted mode	10	-0.171993328	0.119508578994096	0.183958649416327	-0.406230142	0.0622434873048535	0.841984791273427	0.666156838880165	1.06422143759345	1
136	u0MAxu	ebi-a-GCST90001907	CCR7 on naive CD4+ T cell || id:ebi-a-GCST90001907	exposure	MR Egger	10	-0.179109032	0.185542192439778	0.362651101168006	-0.542771729	0.184553665499722	0.836014742333885	0.581135268631759	1.20268152205794	1
137	u0MAxu	ebi-a-GCST90001907	CCR7 on naive CD4+ T cell || id:ebi-a-GCST90001907	exposure	Weighted median	10	-0.077486736	0.0867586751218866	0.371787800299503	-0.24753374	0.0925602668203084	0.925439298954717	0.780723879010277	1.09697925101958	1
138	u0MAxu	ebi-a-GCST90001907	CCR7 on naive CD4+ T cell || id:ebi-a-GCST90001907	exposure	Inverse variance weighted	10	-0.117179732	0.0638096816397285	0.0662993698921154	-0.242246708	0.00788724378218496	0.889425320398947	0.784862521608848	1.00791843002668	1
139	u0MAxu	ebi-a-GCST90001907	CCR7 on naive CD4+ T cell || id:ebi-a-GCST90001907	exposure	Simple mode	10	-0.070057338	0.137852180383341	0.623530391943596	-0.340247612	0.200132935592254	0.932340359879902	0.711594102055941	1.22156513685192	1
140	u0MAxu	ebi-a-GCST90001907	CCR7 on naive CD4+ T cell || id:ebi-a-GCST90001907	exposure	Weighted mode	10	-0.051168668	0.12911513767825	0.701113626790766	-0.304234338	0.201897001748646	0.950118402350354	0.737687977905657	1.22372196039806	1
141	u0MAxu	ebi-a-GCST90001965	FSC-A on monocyte || id:ebi-a-GCST90001965	exposure	MR Egger	10	0.0601831084008592	0.187606988038321	0.756586483414105	-0.307526588	0.427892804955969	1.06203099553945	0.735263317993395	1.53402163263726	1
142	u0MAxu	ebi-a-GCST90001965	FSC-A on monocyte || id:ebi-a-GCST90001965	exposure	Weighted median	10	0.0240509730472688	0.0844330559412407	0.77575709416335	-0.141437817	0.189539762692101	1.02434253042012	0.868109155887535	1.20869318392885	1
143	u0MAxu	ebi-a-GCST90001965	FSC-A on monocyte || id:ebi-a-GCST90001965	exposure	Inverse variance weighted	10	0.0072207833191246	0.0645962324015845	0.910995188764421	-0.119387832	0.13382939882623	1.00724691603669	0.887463547080718	1.14319777212568	1
144	u0MAxu	ebi-a-GCST90001965	FSC-A on monocyte || id:ebi-a-GCST90001965	exposure	Simple mode	10	0.034474917031442	0.120039683474325	0.780464950172728	-0.200802863	0.269752696641119	1.0350760652701	0.818073688596222	1.30964053217929	1
145	u0MAxu	ebi-a-GCST90001965	FSC-A on monocyte || id:ebi-a-GCST90001965	exposure	Weighted mode	10	0.0254584756885242	0.107548687234867	0.818177142344872	-0.185336951	0.236253902668864	1.02578531035733	0.83082428936495	1.26649583601989	1
146	u0MAxu	ebi-a-GCST90001978	FSC-A on HLA DR+ CD8+ T cell || id:ebi-a-GCST90001978	exposure	MR Egger	10	0.246947854071301	0.202315040031439	0.256987281863698	-0.149589624	0.643485332532921	1.28011235839003	0.861061262470671	1.90310227799698	1
147	u0MAxu	ebi-a-GCST90001978	FSC-A on HLA DR+ CD8+ T cell || id:ebi-a-GCST90001978	exposure	Weighted median	10	0.0584696912609177	0.0905720294482383	0.518564263892291	-0.119051486	0.235990868979465	1.06021285149294	0.887762091859938	1.26616274875604	1
148	u0MAxu	ebi-a-GCST90001978	FSC-A on HLA DR+ CD8+ T cell || id:ebi-a-GCST90001978	exposure	Inverse variance weighted	10	-0.002605656	0.0720037984721006	0.97113264318488	-0.143733101	0.138521788599711	0.997397735370472	0.8661188831209	1.14857470713207	1
149	u0MAxu	ebi-a-GCST90001978	FSC-A on HLA DR+ CD8+ T cell || id:ebi-a-GCST90001978	exposure	Simple mode	10	-0.068477735	0.154235754862326	0.667539101380729	-0.370779815	0.23382434414193	0.933814250883835	0.690195895668777	1.26342254514393	1
150	u0MAxu	ebi-a-GCST90001978	FSC-A on HLA DR+ CD8+ T cell || id:ebi-a-GCST90001978	exposure	Weighted mode	10	0.0471786422734206	0.120590317425429	0.70472752606209	-0.18917838	0.283535664427262	1.04830926470357	0.8276388594057	1.32781623527495	1
151	u0MAxu	ebi-a-GCST90001979	CD16 on CD14- CD16+ monocyte || id:ebi-a-GCST90001979	exposure	MR Egger	10	-0.025407235	0.23968927407955	0.918191570192723	-0.495198212	0.444383742685357	0.974912813035358	0.609450095180137	1.55952882859028	1
152	u0MAxu	ebi-a-GCST90001979	CD16 on CD14- CD16+ monocyte || id:ebi-a-GCST90001979	exposure	Weighted median	10	0.0574516084187401	0.084488798987308	0.496510268216006	-0.108146438	0.223049654433864	1.05913401624479	0.897496159626646	1.24988263440979	1
153	u0MAxu	ebi-a-GCST90001979	CD16 on CD14- CD16+ monocyte || id:ebi-a-GCST90001979	exposure	Inverse variance weighted	10	0.0394032157738968	0.0784862986675929	0.615639793002339	-0.11442993	0.193236361162379	1.04018982004624	0.891874430213754	1.21316950578851	1
154	u0MAxu	ebi-a-GCST90001979	CD16 on CD14- CD16+ monocyte || id:ebi-a-GCST90001979	exposure	Simple mode	10	0.0515868309068166	0.14514668257923	0.730468543105373	-0.232900667	0.336074328762108	1.05294061011087	0.792232264464289	1.39944303981402	1
155	u0MAxu	ebi-a-GCST90001979	CD16 on CD14- CD16+ monocyte || id:ebi-a-GCST90001979	exposure	Weighted mode	10	0.0779776019060059	0.0938001779477342	0.4272991674482	-0.105870747	0.261825950683565	1.08109844385434	0.899540909038875	1.29930038040523	1
156	u0MAxu	ebi-a-GCST90001991	HLA DR on CD14+ monocyte || id:ebi-a-GCST90001991	exposure	MR Egger	10	-0.048439851	0.169680096253262	0.782530231021632	-0.38101284	0.284133137638808	0.952714642398728	0.683169117894841	1.32860980695069	1
157	u0MAxu	ebi-a-GCST90001991	HLA DR on CD14+ monocyte || id:ebi-a-GCST90001991	exposure	Weighted median	10	-0.08203615	0.0789877704187336	0.298994037156169	-0.23685218	0.072779880239706	0.921238655518744	0.789107925486713	1.07549377342589	1
158	u0MAxu	ebi-a-GCST90001991	HLA DR on CD14+ monocyte || id:ebi-a-GCST90001991	exposure	Inverse variance weighted	10	-0.129331582	0.058602727752208	0.0273195893329688	-0.244192928	-0.014470235	0.878682562017711	0.783336491923558	0.985633955208808	1
159	u0MAxu	ebi-a-GCST90001991	HLA DR on CD14+ monocyte || id:ebi-a-GCST90001991	exposure	Simple mode	10	-0.025416991	0.126510663480367	0.845237568367148	-0.273377892	0.222543909112885	0.974903301054305	0.760805231294612	1.24925067193516	1
160	u0MAxu	ebi-a-GCST90001991	HLA DR on CD14+ monocyte || id:ebi-a-GCST90001991	exposure	Weighted mode	10	-0.042203618	0.100692129326968	0.684943785505398	-0.239560192	0.155152955268188	0.958674557097783	0.786973902624351	1.16783657420128	1
161	u0MAxu	ebi-a-GCST90002045	CD45 on CD33- HLA DR- || id:ebi-a-GCST90002045	exposure	MR Egger	10	-0.021976954	0.314582197547146	0.946019211364444	-0.638558061	0.594604152991997	0.978262779639397	0.528053295779886	1.81231340411275	1
162	u0MAxu	ebi-a-GCST90002045	CD45 on CD33- HLA DR- || id:ebi-a-GCST90002045	exposure	Weighted median	10	0.00150064292089158	0.114364753761452	0.989530817662935	-0.222654274	0.225655560293337	1.00150176944891	0.800391517262483	1.25314395839652	1
163	u0MAxu	ebi-a-GCST90002045	CD45 on CD33- HLA DR- || id:ebi-a-GCST90002045	exposure	Inverse variance weighted	10	-0.017882825	0.101505465981367	0.860155689831695	-0.216833538	0.181067888252973	0.9822761237508	0.80506397039313	1.19849654036776	1
164	u0MAxu	ebi-a-GCST90002045	CD45 on CD33- HLA DR- || id:ebi-a-GCST90002045	exposure	Simple mode	10	0.0816850186862137	0.181952304826784	0.664092270566854	-0.274941499	0.438311536146711	1.08511396537265	0.75961656	1.55008774056737	1
165	u0MAxu	ebi-a-GCST90002045	CD45 on CD33- HLA DR- || id:ebi-a-GCST90002045	exposure	Weighted mode	10	-0.000775323	0.1501846578748	0.99599358650455	-0.295137252	0.293586606395382	0.999224977446019	0.744429405676194	1.34122933341821	1
166	u0MAxu	ebi-a-GCST90002049	CD45 on Monocytic Myeloid-Derived Suppressor Cells || id:ebi-a-GCST90002049	exposure	MR Egger	10	-0.065330321	0.247238275676728	0.798274518234509	-0.549917341	0.41925669945518	0.936757981553487	0.576997502331913	1.5208307010996	1
167	u0MAxu	ebi-a-GCST90002049	CD45 on Monocytic Myeloid-Derived Suppressor Cells || id:ebi-a-GCST90002049	exposure	Weighted median	10	0.0471761724316925	0.108555815561599	0.663867407658093	-0.165593226	0.259945570932426	1.0483066755488	0.847390860603554	1.2968594978915	1
168	u0MAxu	ebi-a-GCST90002049	CD45 on Monocytic Myeloid-Derived Suppressor Cells || id:ebi-a-GCST90002049	exposure	Inverse variance weighted	10	0.0175976432671664	0.0851078935876444	0.836190549843282	-0.149213828	0.184409114698949	1.01775339406575	0.861384906851565	1.20250768604522	1
169	u0MAxu	ebi-a-GCST90002049	CD45 on Monocytic Myeloid-Derived Suppressor Cells || id:ebi-a-GCST90002049	exposure	Simple mode	10	0.0120785643269343	0.16260271157548	0.942410300622421	-0.30662275	0.330779879014875	1.01215180476778	0.735928177185355	1.39205333842876	1
170	u0MAxu	ebi-a-GCST90002049	CD45 on Monocytic Myeloid-Derived Suppressor Cells || id:ebi-a-GCST90002049	exposure	Weighted mode	10	0.0421301387736265	0.133380233166194	0.759307117706268	-0.219295118	0.303555395779366	1.04303020859092	0.803084678247467	1.35466663167738	1
171	u0MAxu	ebi-a-GCST90002074	SSC-A on CD14+ monocyte || id:ebi-a-GCST90002074	exposure	MR Egger	10	-0.134558004	0.180596758650034	0.477542536456817	-0.488527651	0.219411643337365	0.874102176318528	0.613529058661924	1.24534380867167	1
172	u0MAxu	ebi-a-GCST90002074	SSC-A on CD14+ monocyte || id:ebi-a-GCST90002074	exposure	Weighted median	10	-0.038369907	0.0809826265256445	0.635639557550254	-0.197095854	0.12035604149014	0.962356892972891	0.821111922275455	1.1278983587109	1
173	u0MAxu	ebi-a-GCST90002074	SSC-A on CD14+ monocyte || id:ebi-a-GCST90002074	exposure	Inverse variance weighted	10	-0.005779893	0.0620076203337845	0.925734648866384	-0.127314829	0.115755043113536	0.99423677870418	0.880456436095812	1.12272082025021	1
174	u0MAxu	ebi-a-GCST90002074	SSC-A on CD14+ monocyte || id:ebi-a-GCST90002074	exposure	Simple mode	10	-0.098589231	0.121634716384906	0.438539082260135	-0.336993275	0.139814813575385	0.906114835891649	0.71391364120322	1.15006080348762	1
175	u0MAxu	ebi-a-GCST90002074	SSC-A on CD14+ monocyte || id:ebi-a-GCST90002074	exposure	Weighted mode	10	-0.079869399	0.119824651185525	0.521776668038405	-0.314725715	0.154986917575127	0.923236914409748	0.729989071812125	1.16764268540749	1
176	u0MAxu	ebi-a-GCST90002101	CD45RA on Terminally Differentiated CD8+ T cell || id:ebi-a-GCST90002101	exposure	MR Egger	10	0.178210494033984	0.213687997564402	0.428492229917746	-0.240617981	0.597038969260212	1.19507685130843	0.786141890019069	1.81673143063098	1
177	u0MAxu	ebi-a-GCST90002101	CD45RA on Terminally Differentiated CD8+ T cell || id:ebi-a-GCST90002101	exposure	Weighted median	10	0.0196381707155464	0.089301146419149	0.825941635243363	-0.155392076	0.194668417697078	1.01983226808044	0.856079463235787	1.21490807767647	1
178	u0MAxu	ebi-a-GCST90002101	CD45RA on Terminally Differentiated CD8+ T cell || id:ebi-a-GCST90002101	exposure	Inverse variance weighted	10	-0.011075512	0.0732401703179676	0.879800732612502	-0.154626246	0.132475221437332	0.988985595293735	0.856735325727365	1.14165072727462	1
179	u0MAxu	ebi-a-GCST90002101	CD45RA on Terminally Differentiated CD8+ T cell || id:ebi-a-GCST90002101	exposure	Simple mode	10	0.145046831532842	0.139770616693805	0.326463053692414	-0.128903577	0.418997240252699	1.15609371064085	0.879058722774081	1.52043615876482	1
180	u0MAxu	ebi-a-GCST90002101	CD45RA on Terminally Differentiated CD8+ T cell || id:ebi-a-GCST90002101	exposure	Weighted mode	10	0.0709328431114852	0.119184725974335	0.566404270224878	-0.16266922	0.304534906021181	1.07350912991456	0.849872262843697	1.35599419159048	1
181	u0MAxu	ebi-a-GCST90002116	HLA DR on B cell || id:ebi-a-GCST90002116	exposure	MR Egger	10	0.0903961875896846	0.183496377099643	0.635507532707447	-0.269256712	0.450049086704985	1.09460786786203	0.763947116443927	1.5683891706572	1
182	u0MAxu	ebi-a-GCST90002116	HLA DR on B cell || id:ebi-a-GCST90002116	exposure	Weighted median	10	0.0678452749435169	0.0813551445236503	0.40431503277938	-0.091610808	0.227301358209871	1.07019970895749	0.91246020236531	1.2552080782085	1
183	u0MAxu	ebi-a-GCST90002116	HLA DR on B cell || id:ebi-a-GCST90002116	exposure	Inverse variance weighted	10	0.0774418868253756	0.0627280591125122	0.216992319835867	-0.045505109	0.200388882685899	1.08051943821919	0.955514720801191	1.22187783291351	1
184	u0MAxu	ebi-a-GCST90002116	HLA DR on B cell || id:ebi-a-GCST90002116	exposure	Simple mode	10	0.0114546430132911	0.118576579150958	0.925160017392822	-0.220955452	0.243864738149169	1.01152049864729	0.80175239586211	1.27617170146834	1
185	u0MAxu	ebi-a-GCST90002116	HLA DR on B cell || id:ebi-a-GCST90002116	exposure	Weighted mode	10	0.0235156576655481	0.113834439440323	0.840937490868792	-0.199599844	0.246631158968581	1.02379433085035	0.819058438956435	1.27970701726336	1
